# Supplementary material for: Target Enzymes of Origanum majorana and Rosmarinus officinalis Essential Oils in Black Cutworm (Agrotis ipsilon): In Vitro and In Silico Studies
Source: Insects. 2024 Jun 28;15(7):483. doi: 10.3390/insects15070483 (PMC11276864; doi:10.3390/insects15070483)
Supplement: Supplementary file 1 [file insects-15-00483-s001.zip]

Archive with 1 entries (1 files):
- insects-3040820-supplementary.pdf
